# Supplementary material for: Evaluation of a solid matrix for collection and ambient storage of RNA from whole blood
Source: BMC Clin Pathol. 2014 May 13;14:22. doi: 10.1186/1472-6890-14-22 (PMC4030268; doi:10.1186/1472-6890-14-22)
Supplement: Additional file 1: Table S1 — MIQE data for the 23 genes used to generate the GES. [file 1472-6890-14-22-S1.xlsx]

## Sheet: Sheet1
	College or University	City	State	Conference	Enrollment
	University of British Columbia	Vancouver	BC	A.I.I.	44000
	California State University-San Marcos	San Marcos	CA	A.I.I.	7602
+	University of Antelope Valley	Lancaster	CA	A.I.I.	1517
	Georgia Gwinnett College	Lawrenceville	GA	A.I.I.	0
	Ashford University	Clinton	IA	A.I.I.	962
	Lindenwood University	Belleville	IL	A.I.I.	0
	Louisiana State University Alexandria	Alexandria	LA	A.I.I.	2573
	Fisher College	Boston	MA	A.I.I.	600
	Morris College	Sumter	SC	A.I.I.	900
	University of Houston - Victoria	Victoria	TX	A.I.I.	1730
	Walla Walla University	College Place	WA	A.I.I.	1570
#	West Virginia University Institute of Technology	Montgomery	WV	A.I.I.	1472
	Point University	West Point	GA	AAC	0
	Reinhardt University	Waleska	GA	AAC	0
	Truett-McConnell College	Cleveland	GA	AAC	550
	Union College	Barbourville	KY	AAC	765
	Montreat College	Montreat	NC	AAC	743
	St. Andrews University	Laurinburg	NC	AAC	0
	Columbia College	Columbia	SC	AAC	950
	Bryan College	Dayton	TN	AAC	959
	Milligan College	Milligan College	TN	AAC	1033
	Tennessee Wesleyan College	Athens	TN	AAC	975
	Virginia Intermont College	Bristol	VA	AAC	584
	Lyon College	Batesville	AR	Am. Midwest	632
	Williams Baptist College	Walnut Ridge	AR	Am. Midwest	500
	Benedictine University at Springfield	Springfield	IL	Am. Midwest	846
	Mid-Continent University	Mayfield	KY	Am. Midwest	1823
	Columbia College	Columbia	MO	Am. Midwest	854
	Hannibal-LaGrange University	Hannibal	MO	Am. Midwest	1200
	Harris-Stowe State University	St. Louis	MO	Am. Midwest	1163
	Missouri Baptist University	Saint Louis	MO	Am. Midwest	1109
	Park University	Parkville	MO	Am. Midwest	1078
	Stephens College	Columbia	MO	Am. Midwest	764
	William Woods University	Fulton	MO	Am. Midwest	785
	Freed-Hardeman University	Henderson	TN	Am. Midwest	1479
	Embry-Riddle Aeronautical University	Prescott	AZ	Cal Pac	2029
	La Sierra University	Riverside	CA	Cal Pac	1516
	Menlo College	Atherton	CA	Cal Pac	539
	Simpson University	Redding	CA	Cal Pac	650
	William Jessup University	Rocklin	CA	Cal Pac	760
	The College of Idaho	Caldwell	ID	Cascade	1055
	Concordia University	Portland	OR	Cascade	1946
	Corban University	Salem	OR	Cascade	782
	Eastern Oregon University	La Grande	OR	Cascade	3425
	Northwest Christian University	Eugene	OR	Cascade	600
	Oregon Institute of Technology	Klamath Falls	OR	Cascade	3746
	Southern Oregon University	Ashland	OR	Cascade	3585
	Northwest University	Kirkland	WA	Cascade	1281
	Judson University	Elgin	IL	CCAC	1243
	Olivet Nazarene University	Bourbonnais	IL	CCAC	4500
	Robert Morris University	Chicago	IL	CCAC	5065
	Roosevelt University	Chicago	IL	CCAC	0
	Saint Xavier University	Chicago	IL	CCAC	5678
	Trinity Christian College	Palos Heights	IL	CCAC	1100
	Trinity International University	Deerfield	IL	CCAC	704
	University of St. Francis	Joliet	IL	CCAC	1243
	Calumet College of St. Joseph	Whiting	IN	CCAC	1320
	Purdue University Calumet	Hammond	IN	CCAC	5421
	Purdue University-North Central	Westville	IN	CCAC	2761
	Cardinal Stritch University	Milwaukee	WI	CCAC	1075
	Bethel College	Mishawaka	IN	Crossroads	2097
	Goshen College	Goshen	IN	Crossroads	974
	Grace College	Winona Lake	IN	Crossroads	1337
	Huntington University	Huntington	IN	Crossroads	860
	Indiana Wesleyan University	Marion	IN	Crossroads	3100
	Marian University	Indianapolis	IN	Crossroads	1386
	Taylor University	Upland	IN	Crossroads	1943
	University of Saint Francis	Fort Wayne	IN	Crossroads	2000
	Spring Arbor University	Spring Arbor	MI	Crossroads	2101
	Mount Vernon Nazarene University	Mount Vernon	OH	Crossroads	1343
	University of Great Falls	Great Falls	MT	Frontier	636
	Dickinson State University	Dickinson	ND	Frontier	2776
	Talladega College	Talladega	AL	GCAC	675
	Edward Waters College	Jacksonville	Fl	GCAC	805
	Voorhees College	Denmark	SC	GCAC	545
	Fisk University	Nashville	TN	GCAC	653
	Briar Cliff University	Sioux City	IA	GPAC	1018
	Dordt College	Sioux Center	IA	GPAC	1247
	Morningside College	Sioux City	IA	GPAC	1200
	Northwestern College	Orange City	IA	GPAC	1128
	Concordia University	Seward	NE	GPAC	1062
	Doane College	Crete	NE	GPAC	859
	Hastings College	Hastings	NE	GPAC	1200
	Midland University	Fremont	NE	GPAC	906
	Nebraska Wesleyan University	Lincoln	NE	GPAC	1583
	Dakota Wesleyan University	Mitchell	SD	GPAC	637
	Mount Marty College	Yankton	SD	GPAC	1256
	Arizona Christian University	Phoenix	AZ	GSAC	381
	Biola University	La Mirada	CA	GSAC	4071
	Concordia University	Irvine	CA	GSAC	1200
	Hope International University	Fullerton	CA	GSAC	901
	San Diego Christian College	El Cajon	CA	GSAC	450
	Vanguard University	Costa Mesa	CA	GSAC	2219
	Graceland University	Lamoni	IA	HAAC	895
	Baker University	Baldwin City	KS	HAAC	920
	Benedictine College	Atchison	KS	HAAC	1460
	MidAmerica Nazarene University	Olathe	KS	HAAC	1095
	Avila University	Kansas City	MO	HAAC	1831
	Central Methodist University	Fayette	MO	HAAC	1175
	Culver-Stockton College	Canton	MO	HAAC	754
	Evangel University	Springfield	MO	HAAC	1621
	Missouri Valley College	Marshall	MO	HAAC	1437
	Peru State College	Peru	NE	HAAC	1270
	Bethany College	Lindsborg	KS	KCAC	600
	Bethel College	North Newton	KS	KCAC	512
	Friends University	Wichita	KS	KCAC	2800
	Kansas Wesleyan University	Salina	KS	KCAC	666
	McPherson College	McPherson	KS	KCAC	610
	Ottawa University	Ottawa	KS	KCAC	453
	Southwestern College	Winfield	KS	KCAC	635
	Sterling College	Sterling	KS	KCAC	603
	Tabor College	Hillsboro	KS	KCAC	734
	University of Saint Mary	Leavenworth	KS	KCAC	400
	Indiana University Southeast	New Albany	IN	KIAC	3957
	Alice Lloyd College	Pippa Passes	KY	KIAC	613
	Asbury University	Wilmore	KY	KIAC	1237
	Berea College	Berea	KY	KIAC	1576
	Brescia University	Owensboro	KY	KIAC	566
	Midway College	Midway	KY	KIAC	2000
#	Saint Louis College of Pharmacy	St. Louis	MO	KIAC	1160
	Carlow University	Pittsburgh	PA	KIAC	1164
	Point Park University	Pittsburgh	PA	KIAC	3800
	Central Baptist College	Conway	AR	MCAC	504
	Waldorf College	Forest City	IA	MCAC	543
	Central Christian College	McPherson	KS	MCAC	259
	Haskell Indian Nations University	Lawrence	KS	MCAC	900
	Bellevue University	Bellevue	NE	MCAC	7792
	College of Saint Mary	Omaha	NE	MCAC	1000
	York College	York	NE	MCAC	431
	Oklahoma Wesleyan University	Bartlesville	OK	MCAC	800
	AIB College of Business	Des Moines	IA	MCC	595
	Clarke University	Dubuque	IA	MCC	982
	Grand View University	Des Moines	IA	MCC	1558
	Mount Mercy University	Cedar Rapids	IA	MCC	1498
	Saint Ambrose University	Davenport	IA	MCC	3402
	William Penn University	Oskaloosa	IA	MCC	984
	Viterbo University	La Crosse	WI	MCC	2212
	Campbellsville University	Campbellsville	KY	Mid-South	2728
	Georgetown College	Georgetown	KY	Mid-South	1910
	Lindsey Wilson College	Columbia	KY	Mid-South	2083
	St. Catharine College	St. Catharine	KY	Mid-South	644
	University of Pikeville	Pikeville	KY	Mid-South	928
	University of the Cumberlands	Williamsburg	KY	Mid-South	1760
	Shawnee State University	Portsmouth	OH	Mid-South	4700
	University of Rio Grande	Rio Grande	OH	Mid-South	2432
	Cumberland University	Lebanon	TN	Mid-South	906
	Bluefield College	Bluefield	VA	Mid-South	840
	Jamestown College	Jamestown	ND	North Star	944
	Mayville State University	Mayville	ND	North Star	600
	Valley City State University	Valley City	ND	North Star	801
	Dakota State University	Madison	SD	North Star	2861
	Presentation College	Aberdeen	SD	North Star	730
	University of the Southwest	Hobbs	NM	Red River	557
	Bacone College	Muskogee	OK	Red River	873
	Langston University	Langston	OK	Red River	1845
	Huston-Tillotson University	Austin	Tx	Red River	742
	Our Lady of the Lake University	San Antonio	TX	Red River	2207
	Texas College	Tyler	TX	Red River	750
	Mid-America Christian University	Oklahoma City	OK	Sooner	719
	Oklahoma Baptist University	Shawnee	OK	Sooner	1607
	Oklahoma City University	Oklahoma City	OK	Sooner	2283
	Saint Gregory's University	Shawnee	OK	Sooner	674
	Southwestern Christian University	Bethany	OK	Sooner	340
	University of Science and Arts of Oklahoma	Chickasha	OK	Sooner	966
	Northwood University	Cedar Hill	TX	Sooner	913
	Southwestern Assemblies of God Univ	Waxahachie	TX	Sooner	1832
	Texas Wesleyan University	Fort Worth	TX	Sooner	2189
	Auburn University Montgomery	Montgomery	AL	SSAC	2993
	Faulkner University	Montgomery	AL	SSAC	2918
	Spring Hill College	Mobile	AL	SSAC	1457
	University of Mobile	Mobile	AL	SSAC	1260
	Brenau University	Gainesville	GA	SSAC	850
	Brewton-Parker College	Mt. Vernon	GA	SSAC	1054
	College of Coastal Georgia	Brunswick	GA	SSAC	3438
	Emmanuel College	Franklin Springs	GA	SSAC	860
	Belhaven University	Jackson	MS	SSAC	2330
	Blue Mountain College	Blue Mountain	MS	SSAC	462
	William Carey University	Hattiesburg	MS	SSAC	2298
	Southern Wesleyan University	Central	SC	SSAC	677
	Bethel University	McKenzie	TN	SSAC	2076
	Martin Methodist College	Pulaski	TN	SSAC	880
	Ave Maria University	Ave Maria	FL	TSC	910
	Embry-Riddle Aeronautical University	Daytona Beach	FL	TSC	4138
	Northwood University	West Palm Beach	FL	TSC	484
	Saint Thomas University	Miami Gardens	FL	TSC	1150
	Southeastern University	Lakeland	FL	TSC	2623
	Warner University	Lake Wales	FL	TSC	1176
	Webber International University	Babson Park	FL	TSC	617
	Thomas University	Thomasville	GA	TSC	800
	University of South Carolina - Beaufort	Bluffton	SC	TSC	1874
	Indiana Institute of Technology	Fort Wayne	IN	WHAC	3157
	Aquinas College	Grand Rapids	MI	WHAC	1700
	Concordia University	Ann Arbor	MI	WHAC	459
	Cornerstone University	Grand Rapids	MI	WHAC	1200
	Davenport University	Grand Rapids	MI	WHAC	3166
	Madonna University	Livonia	MI	WHAC	3139
	Siena Heights University	Adrian	MI	WHAC	953
	University of Michigan-Dearborn	Dearborn	MI	WHAC	4492
	Lourdes University	Sylvania	OH	WHAC	2615
	University of Northwestern Ohio	Lima	OH	WHAC	4000
	ADMISSIONS | ATHLETICS
	ADMISSIONS | ATHLETICS
	ATHLETICS
	ATHLETICS
	ADMISSIONS | ATHLETICS
	ADMISSIONS | ATHLETICS
	ADMISSIONS | ATHLETICS
	ATHLETICS
	ATHLETICS
	ATHLETICS
	ADMISSIONS | ATHLETICS
	ATHLETICS
	ADMISSIONS | ATHLETICS
	ATHLETICS
	ATHLETICS
	ADMISSIONS | ATHLETICS
	ADMISSIONS | ATHLETICS
	ADMISSIONS | ATHLETICS
	ADMISSIONS | ATHLETICS
	ATHLETICS
	ATHLETICS
	ADMISSIONS | ATHLETICS
	ADMISSIONS | ATHLETICS
	ATHLETICS
	ADMISSIONS | ATHLETICS
	ATHLETICS
	ATHLETICS
	ADMISSIONS | ATHLETICS
	ATHLETICS
	ATHLETICS
	ATHLETICS
	ATHLETICS
	ATHLETICS
	ATHLETICS
	ATHLETICS
	ADMISSIONS | ATHLETICS
	ADMISSIONS | ATHLETICS
	ATHLETICS
	ADMISSIONS | ATHLETICS
	ADMISSIONS | ATHLETICS
	ATHLETICS
	ADMISSIONS | ATHLETICS
	ATHLETICS
	ADMISSIONS | ATHLETICS
	ATHLETICS
	ADMISSIONS | ATHLETICS
	ADMISSIONS | ATHLETICS
	ATHLETICS
	ADMISSIONS | ATHLETICS
	ATHLETICS
	ATHLETICS
	ATHLETICS
	ATHLETICS
	ATHLETICS
	ATHLETICS
	ATHLETICS
	ATHLETICS
	ATHLETICS
	ATHLETICS
	ATHLETICS
	ADMISSIONS | ATHLETICS
	ADMISSIONS | ATHLETICS
	ADMISSIONS | ATHLETICS
	ATHLETICS
	ATHLETICS
	ADMISSIONS | ATHLETICS
	ADMISSIONS | ATHLETICS
	ATHLETICS
	ATHLETICS
	ADMISSIONS | ATHLETICS
	ADMISSIONS | ATHLETICS
	ATHLETICS
	ADMISSIONS | ATHLETICS
	ADMISSIONS | ATHLETICS
	ATHLETICS
	ADMISSIONS | ATHLETICS
	ATHLETICS
	ADMISSIONS | ATHLETICS
	ADMISSIONS | ATHLETICS
	ATHLETICS
	ATHLETICS
	ATHLETICS
	ATHLETICS
	ADMISSIONS | ATHLETICS
	ADMISSIONS | ATHLETICS
	ADMISSIONS | ATHLETICS
	ADMISSIONS | ATHLETICS
	ADMISSIONS | ATHLETICS
	ADMISSIONS | ATHLETICS
	ADMISSIONS | ATHLETICS
	ATHLETICS
	ADMISSIONS | ATHLETICS
	ATHLETICS
	ATHLETICS
	ADMISSIONS | ATHLETICS
	ATHLETICS
	ATHLETICS
	ATHLETICS
	ATHLETICS
	ADMISSIONS | ATHLETICS
	ATHLETICS
	ADMISSIONS | ATHLETICS
	ATHLETICS
	ADMISSIONS | ATHLETICS
	ADMISSIONS | ATHLETICS
	ADMISSIONS | ATHLETICS
	ATHLETICS
	ATHLETICS
	ATHLETICS
	ADMISSIONS | ATHLETICS
	ATHLETICS
	ATHLETICS
	ATHLETICS
	ATHLETICS
	ATHLETICS
	ATHLETICS
	ATHLETICS
	ADMISSIONS | ATHLETICS
	ATHLETICS
	ATHLETICS
	ATHLETICS
	ADMISSIONS | ATHLETICS
	ADMISSIONS | ATHLETICS
	ATHLETICS
	ATHLETICS
	ATHLETICS
	ATHLETICS
	ATHLETICS
	ATHLETICS
	ADMISSIONS | ATHLETICS
	ADMISSIONS | ATHLETICS
	ATHLETICS
	ADMISSIONS | ATHLETICS
	ADMISSIONS | ATHLETICS
	ATHLETICS
	ADMISSIONS | ATHLETICS
	ADMISSIONS | ATHLETICS
	ADMISSIONS | ATHLETICS
	ATHLETICS
	ADMISSIONS | ATHLETICS
	ATHLETICS
	ATHLETICS
	ADMISSIONS | ATHLETICS
	ADMISSIONS | ATHLETICS
	ADMISSIONS | ATHLETICS
	ADMISSIONS | ATHLETICS
	ADMISSIONS | ATHLETICS
	ADMISSIONS | ATHLETICS
	ADMISSIONS | ATHLETICS
	ADMISSIONS | ATHLETICS
	ATHLETICS
	ATHLETICS
	ATHLETICS
	ATHLETICS
	ADMISSIONS | ATHLETICS
	ADMISSIONS | ATHLETICS
	ATHLETICS
	ADMISSIONS | ATHLETICS
	ATHLETICS
	ATHLETICS
	ADMISSIONS | ATHLETICS
	ATHLETICS
	ATHLETICS
	ADMISSIONS | ATHLETICS
	ATHLETICS
	ATHLETICS
	ATHLETICS
	ADMISSIONS | ATHLETICS
	ADMISSIONS | ATHLETICS
	ATHLETICS
	ATHLETICS
	ADMISSIONS | ATHLETICS
	ATHLETICS
	ATHLETICS
	ATHLETICS
	ATHLETICS
	ADMISSIONS | ATHLETICS
	ADMISSIONS | ATHLETICS
	ATHLETICS
	ATHLETICS
	ATHLETICS
	ADMISSIONS | ATHLETICS
	ADMISSIONS | ATHLETICS
	ADMISSIONS | ATHLETICS
	ATHLETICS
	ATHLETICS
	ATHLETICS
	ATHLETICS
	ATHLETICS
	ATHLETICS
	ATHLETICS
	ATHLETICS
	ATHLETICS
	ATHLETICS
	ATHLETICS
	ATHLETICS

## Sheet: Sheet2
Item to check	Importance	Item to check	Importance
Experimental design		qPCR oligonucleotides
Definition of experimental and control groups	E	Primer sequences	E
Number within each group	E	RTPrimerDB identification number	D
Assay carried out by the core or investigator’s laboratory?	D	Probe sequences	D4
Acknowledgment of authors’ contributions	D	Location and identity of any modifications	E
Sample		Manufacturer of oligonucleotides	D
Description	E	Purification method	D
Volume/mass of sample processed	D	qPCR protocol
Microdissection or macrodissection	E	Complete reaction conditions	E
Processing procedure	E	Reaction volume and amount of cDNA/DNA	E
If frozen, how and how quickly?	E	Primer, (probe), Mg2+, and dNTP concentrations	E
If fixed, with what and how quickly?	E	Polymerase identity and concentration	E
Sample storage conditions and duration (especially for FFPE2samples)	E	Buffer/kit identity and manufacturer	E
Nucleic acid extraction		Exact chemical composition of the buffer	D
Procedure and/or instrumentation	E	Additives (SYBR Green I, DMSO, and so forth)	E
Name of kit and details of any modifications	E	Manufacturer of plates/tubes and catalog number	D
Source of additional reagents used	D	Complete thermocycling parameters	E
Details of DNase or RNase treatment	E	Reaction setup (manual/robotic)	D
Contamination assessment (DNA or RNA)	E	Manufacturer of qPCR instrument	E
Nucleic acid quantification	E	qPCR validation
Instrument and method	E	Evidence of optimization (from gradients)	D
Purity (A260/A280)	D	Specificity (gel, sequence, melt, or digest)	E
Yield	D	For SYBR Green I, Cqof the NTC	E
RNA integrity: method/instrument	E	Calibration curves with slope and yintercept	E
RIN/RQI or Cq of 3′ and 5′ transcripts	E	PCR efficiency calculated from slope	E
Inhibition testing (Cqdilutions, spike, or other)	E	r2 of calibration curve	E
Reverse transcription		Linear dynamic range	E
Complete reaction conditions	E	Cq variation at LOD	E
Amount of RNA and reaction volume	E	CIs throughout range	D
Priming oligonucleotide (if using GSP) and concentration	E	Evidence for LOD	E
Reverse transcriptase and concentration	E	If multiplex, efficiency and LOD of each assay	E
Temperature and time	E	Data analysis
		qPCR analysis program (source, version)	E
		Method of Cqdetermination	E
		Outlier identification and disposition	E
qPCR target information		Results for NTCs	E
Gene symbol	E	Justification of number and choice of reference genes	E
Sequence accession number	E	Description of normalization method	E
Amplicon length	E	Number and stage (reverse transcription or qPCR) of technical replicates	E
In silico specificity screen (BLAST, and so on)	E	Repeatability (intraassay variation)	E
		Statistical methods for results significance	E
Location of each primer by exon or intron (if applicable)	E	Software (source, version)	E
What splice variants are targeted?	E

## Sheet: Sheet3
HUGO	Accession	exon/intron	Slope	R^2	Efficiency	Forward Primer	Reverse Primer	Probe	Amplicon Length	In Silico PCR	Targeted Sequencing
N/A	AF289562	single exon	-2.94608	0.991028	118.492	ACAGGAGGGAGGGATGCA	GCCAATCACCTGCCTAATGC	TCAGGCAGCCCCCCAGAG	72	unique product	unique product
AQP9	NM_020980.3	spans exons 5-6	-3.75663	0.998482	84.585	ACCTGAGTCCCAGACTTTTCACT	CCACTACAGGAATCCACCAGAAG	CTTCAGAGCTGGAAACAA	90	unique product	unique product
CASP5	NM_001136112.1	spans exons 9-10	-3.5445	0.993264	91.4818	CGAGCAACCTTGACAAGAGATTTC	GGTAAATGTGCTCTTTGATGTTGACA	CCTGTGGTTTCATTTTC	102	unique product	unique product
CD3D	NM_000732.4	spans exons 1-2	-3.53453	0.997907	91.8328	ND	ND	ND	92	ND	unique product
CD79B	NM_001039933.1	spans exons 4-5	-3.88713	0.998465	80.8253	CAGACGCTGCTGATCATCCT	TCGTAGGTGTGATCTTCCTCCAT	CCTTGCTGTCATCCTTGTC	98	unique product	unique product
CLEC4E	NM_014358.2	spans exons 5-6	-3.86103	0.993294	81.5508	GGACGGCACACCTTTGACA	CCTCCAGGGTAGCTATGTTGTTG	CCCAGAAGCTCAGAGACT	74	unique product	unique product
IL18RAP	NM_003853.2	spans exons 11-12	-3.80835	0.991873	83.0546	AGCCTGTGTTTGCTTGAAAGAGAT	TCTTCTGCTTCTCTTAATAATGCTCACAA	TCTTCTGCATACACTCCTCC	84	unique product	unique product
IL8RB	NM_001557.3	spans exons 11-12	-3.8169	0.997692	82.8071	GGAGGTGTCCTACAGGTGAAAAG	TGTCACTCTCCATGTTAAAATCTTCCATT	CCCAGCGACCCAGTCAG	88	unique product	unique product
KLRC4	NM_013431.2	spans exons 3-4	-3.86672	0.997916	81.3915	TGTATTGGAGTACTGGAGCAGAACA	CTGTTGGAATATGTAATCCACTCCTCA	CAATGACGTGCTTTCTG	104	unique product	unique product
NCF4	NM_013416.3	exon 9	-3.7813	0.997128	83.8481	CTCCCAGAAGCGCCTCTT	GGGACACCGTCAGCTCATG	CACGCAGAAGGACAACT	93	unique product	unique product
S100A12	NM_005621.1	spans exons 2-3	-3.61758	0.999575	88.9853	TCTCTAAGGGTGAGCTGAAGCA	CCAGGCCTTGGAATATTTCATCAATG	CAAACACCATCAAGAATAT	102	unique product	unique product
S100A8	NM_002964.4	spans exons 2-3	-3.86862	0.992553	81.3385	GAAGAAATTGCTAGAGACCGAGTGT	GCACCATCAGTGTTGATATCCAACT	CACCCTTTTTCCTGATATACT	93	unique product	unique product
SLAMF7	NM_021181.3	spans exons 6-7	-3.67405	0.984705	87.1453	AGCAAATACGGTTTACTCCACTGT	GGCATCGTGAGCAGTGAGT	TTTTCCATCTTTTTCGGTATTTC	72	unique product	unique product
TMC8	NM_152468.4	spans exons 15-16	-3.40355	0.999189	96.7028	CACAGGCTCCGGAAGCA	CGCGACAGGTCCTCCAC	CTGGTGTGGCAGGTTC	68	unique product	unique product
TNFAIP6	NM_007115.3	spans exons 5-6	-3.60927	0.991667	89.2622	GGAGATGAGCTTCCAGATGACAT	AGCTGTCACTGAAGCATCACTTAG	CATCAGTACAGGAAATGTC	81	unique product	unique product
TNFRSF10C	NM_003841.3	spans exons 4-5	-3.76042	0.991996	84.4708	GGAATGAAAACTCCCCAGAGATGTG	CAGGACGTACAATTACTGACTTGGA	CTAGGGCACCTGCTACAC	82	unique product	unique product
TSPAN16	AF161365	spans exons 2-3	-3.70015	0.989052	86.3198	GCCTTGGAACACACCTTCGT	CAGGACACACTTCCGATGGATTTA	CCCCAGGAGTTGCTG	62	unique product	unique product
TFCP2	NM_001173452.1	spans exons 14-15	-3.84822	0.983643	81.9117	ACAGAACTTTCAGGAAGAAGCATGT	CCGCACTCCTACTTCAGTATGAT	ACAATGAAAGCAGAAACC	93	unique product	unique product
TLR4	NM_138554.4	exon 3	-3.84252	0.988886	82.0731	GGGAAGAGTGGATGTTATCATTGAGAA	GGATGAACATTCTTTTCTGGGAACCT	ATGTGTCTGGAATTAATG	90	unique product	unique product
SPIB	NM_003121.4	spans exons 5-6	-3.90659	0.998997	80.2926	GAGGCCCTCGTGGCT	TGGTACAGGCGCAGCTT	CTTGCGAGTCCCTGCCTC	71	unique product	unique product
KCNE3	NM_005472.4	exon 3	-3.33854	0.996502	99.3115	TCTCTAAGGCTCTATCAGTTCTGACAT	GCTGGAACCATATATGAAACTACGATACT	CCTACAAACACAGTGATTACA	122	unique product	unique product
HNRNPF	NM_001098204.1	spans exons 3-4	-3.39691	0.997916	96.9633	CCAGAAGTGTCTCCCACTGAAG	GGTGATCTTGGGTGTGGCTTT	TTTGTGGCTTAAAAACAACC	71	unique product	unique product
RPL28	NM_000991.4	exon 4	-3.51507	0.999553	92.5258	CGGACCACCATCAACAAGAATG	TTCTTGCGGATCATGTGTCTGA	CTCGCGCCACGCTCA	65	unique product	unique product
